# Supplementary material for: Transcriptome analysis provides insights into the response of Lotus corniculatus roots to low-phosphorus stress
Source: Front Plant Sci. 2023 Mar 1;14:1089380. doi: 10.3389/fpls.2023.1089380 (PMC10014540; doi:10.3389/fpls.2023.1089380)
Supplement: Supplementary file 1 [file Table_1.xlsx]

## Sheet: Table S1
Table S1 Materials of L. corniculatus tested
Number	Species name	Country of origin	Number	Species name	Country of origin
00114	Lotus corniculatus	Wild type	07880	Lotus corniculatus	Stavropol Krai
00115	Lotus corniculatus	Japan	08515	Lotus corniculatus	Mei County, Baoji City, Shaanxi Province, China
00116	Lotus corniculatus	Guizhou Province, China	08518	Lotus corniculatus	Fengxiang District, Baoji City, Shaanxi Province, China
01549	Lotus corniculatus	America	08519	Lotus corniculatus	Baoji City, Shaanxi Province, China
01885	Lotus corniculatus	Canada	08521	Lotus corniculatus	Qianyang County, Baoji City, Shaanxi Province, China
01888	Lotus corniculatus	America	MF	Lotus corniculatus	Gansu Province, China
05690	Lotus corniculatus	Gansu Province, China

## Sheet: Table S2
Table S2 Effects of L. corniculatus germplasms on phosphorus concentrations of the whole plant under low phosphorus stress
P level	Phosphorus content of whole plant (mmol/g)
	00114	00115	00116	01549	01885	01888	05690	07880	08515	08518	08519	08521	MF
NP (0.5 mmol)	0.05±0.02cA	0.07±0.02bcA	0.05±0.01cA	0.12±0.08aA	0.04±0.01cA	0.09±0.04bcA	0.05±0.03cA	0.09±0.04bcA	0.07±0.01bcA	0.04±0.03dA	0.09±0.01bcA	0.07±0.02bcA	0.08±0.03bcA
LP (0.005 mmol)	0.04±0.01cdeB	0.05±0.02bcdB	0.02±0.01deB	0.11±0.03aB	0.02±0.01deB	0.06±0.03bcB	0.03±0.00cdeB	0.07±0.02bcB	0.06±0.01bcdB	0.01±0.00eB	0.07±0.01bB	0.06±0.01bcdB	0.06±0.02bcdB
Note: Values are means ± standard errors (n = 3). Different lowercase letters indicate that the same phosphorus level is significantly different among different germplasms (P<0.05), and different capital letters indicate that the same germplasm has different phosphorus levels significantly different (P<0.05).

## Sheet: Table S3
Table S3 The value of each comprehensive index, index weight, μ(X), and comprehensive evaluation value
Germplasm	Comprehensive indicator value						Membership function value						Comprehensive assessment value	Order
	Cl（1）	Cl（2）	Cl（3）	Cl（4）	Cl（5）	Cl（6）	m（x1）	m（x2）	m（x3）	m（x4）	m（x5）	m（x6）
00114	-0.3776	0.1253	1.1677	-0.3463	-1.1849	0.1703	0.2779	0.636	0.8859	0.3939	0	0.6204	0.4619	8
00115	2.1088	-1.0377	-1.2056	0.3882	-0.7528	-0.3306	1	0.2744	0.136	0.5895	0.1407	0.4984	0.4506	9
00116	-1.2185	-0.2406	0.645	1.929	-0.85	0.6259	0.0336	0.5222	0.7207	1	0.1091	0.7313	0.381	10
01549	0.443	1.2946	0.4545	1.4388	1.4391	-0.328	0.5162	0.9995	0.6605	0.8694	0.8543	0.4991	0.7172	1
01885	-1.1444	-0.2218	-0.5357	-1.8248	0.2028	0.218	0.0552	0.5281	0.3476	0	0.4518	0.632	0.2737	12
01888	-0.2347	0.5012	0.5843	-0.1296	-0.7189	0.133	0.3194	0.7528	0.7015	0.4516	0.1517	0.6113	0.4978	6
05690	-1.3343	0.3305	-1.6359	0.6088	1.0493	-1.2103	0	0.6998	0	0.6483	0.7274	0.2843	0.3068	11
07880	0.1539	1.2962	-0.8081	-1.1466	0.3673	0.726	0.4322	1	0.2616	0.1807	0.5054	0.7557	0.5533	4
08515	0.1065	-0.0707	0.6761	-0.3474	0.4918	1.7294	0.4185	0.575	0.7305	0.3936	0.5459	1	0.5402	5
08518	-0.7489	-1.4244	-0.8837	0.1506	-1.0173	-0.3724	0.17	0.1542	0.2377	0.5262	0.0546	0.4882	0.2127	13
08519	1.1995	1.1465	-0.7105	0.1998	-0.7648	0.5609	0.7359	0.9535	0.2924	0.5393	0.1368	0.7155	0.6621	2
08521	0.5563	-1.9202	0.723	-0.0734	1.8865	0.4554	0.5491	0	0.7454	0.4666	1	0.6898	0.4725	7
MF	0.4903	0.221	1.5289	-0.8471	-0.1481	-2.3778	0.5299	0.6657	1	0.2604	0.3376	0	0.6019	3
weight							0.385	0.2562	0.1441	0.0858	0.0797	0.0492

## Sheet: Table S4
Table S4 Gene-specific primers used in gene expression analysis by qPCR
Gene id	Forward Primer (5’…3’)	Reverse Primer (5’…3’)
MSTRG.15514	GCGGTTCTGTCGTCTCTTGAGTG	AATGGGATGGTGGTGCGTTTCAG
Lj2g3v0632140	AAAGGTAAGGCTTCCAGGACAAAGG	CGTAGACTCCGCAAGGTTCTCATG
Lj5g3v1998900	AGATTGCCTCCACAGTCACATGATG	CCACCAGCCACGAAGATTGTCAG
Lj2g3v1988910	GGAGTATGCTGCTGGTGGTGAAC	TGCTGGAGTTCCTACTGCTGATTTG
Lj1g3v2786630	GGTTCTGGTTCTGGTTCTGGTTCTG	TTCCTCCATGCCCAAACATCTGAAG
Lj0g3v0208309	ACATATAGAGCGAGCTGCGAATGAC	TGGTGGTGTTGCTGTTCAGAGAAG
Lj3g3v0966470	AAGCCAAGGGGAAAGGGTGTTTAC	TCGTACCTCCAGCGTAGACATCAC
Lj4g3v1037740	CCACCAAATCCACCTCTCTCACAAG	GAGCCCTGATGGAAACAACCCTTC
Actin	GCATTCTGGTCGTCCTCGT	TGTGCCTCATCCCCAACATA

## Sheet: Table S5
Table S5 Quality of data output
Accession	Samples	Clean reads	Mapped reads	Mapped ratio	Clean base	GC content (%)	%≥Q30
1549	normal P_1	39787040	31785314	0.7994	7003497240	0.4468	0.9282
	normal P_2	44089396	34946030	0.7935	7581925895	0.4459	0.9292
	normal P_3	36562714	27671386	0.7579	6461879230	0.4444	0.9321
	low P_1	46988174	37661418	0.802	7563695985	0.4496	0.9272
	low P_2	50828212	41048540	0.8085	6860978141	0.4456	0.9286
	low P_3	43368266	35322275	0.8147	7389939367	0.4485	0.9305
8518	normal P_1	46177476	36163118	0.7836	5929611981	0.4436	0.9292
	normal P_2	48592196	37855281	0.7795	6575043276	0.445	0.9317
	normal P_3	51239436	41604141	0.8122	5456216624	0.4453	0.9306
	low P_1	50725316	40755033	0.8037	6888052443	0.4446	0.9305
	low P_2	46017136	36845194	0.8009	7239848751	0.4456	0.9308
	low P_3	49618162	39701560	0.8003	7640340937	0.4400	0.9344

## Sheet: Table S6
Table S6 GO analysis of DEGs
01549 (L/N)				08518 (L/N)				01549 L vs. 08518 L
GO_classify1	GO_classify2	DEG Unigene	All Unigene	GO_classify1	GO_classify2	All Unigene	DEG Unigene	#GO_classify1	GO_classify2	All Unigene	DEG Unigene
Molecular Function	oxidoreductase activity	57	2489	Molecular Function	oxidoreductase activity	214	2489	Molecular Function	oxidoreductase activity	318	2489
Biological Process	oxidation-reduction process	54	2276	Biological Process	oxidation-reduction process	195	2276	Biological Process	oxidation-reduction process	296	2276
Molecular Function	chlorophyllide a oxygenase [overall] activity	3	4	Molecular Function	enzyme inhibitor activity	36	198	Molecular Function	tetrapyrrole binding	90	559
Molecular Function	tetrapyrrole binding	20	559	Molecular Function	endopeptidase inhibitor activity	20	64	Molecular Function	heme binding	82	516
Cellular Component	chloroplast membrane	8	95	Molecular Function	endopeptidase regulator activity	20	64	Molecular Function	ADP binding	64	381
Cellular Component	chloroplast inner membrane	5	30	Molecular Function	peptidase inhibitor activity	20	65	Biological Process	anion transport	88	596
Cellular Component	plastid membrane	8	104	Molecular Function	peptidase regulator activity	20	69	Biological Process	single-organism metabolic process	763	7372
Molecular Function	iron ion binding	17	455	Biological Process	single-organism process	639	12050	Biological Process	single-organism process	1193	12050
Molecular Function	oxidoreductase activity, acting on single donors with incorporation of molecular oxygen, incorporation of one atom of oxygen (internal monooxygenases or internal mixed function oxidases)	4	17	Biological Process	carbohydrate metabolic process	136	1670	Biological Process	oxoacid metabolic process	255	2166
Molecular Function	heme binding	18	516	Molecular Function	heme binding	59	516	Biological Process	peptidoglycan-based cell wall biogenesis	33	164
Cellular Component	plastid inner membrane	5	38	Biological Process	small molecule biosynthetic process	143	1821	Biological Process	organic acid metabolic process	256	2183
Cellular Component	amyloplast envelope	2	2	Biological Process	organic acid biosynthetic process	111	1292	Biological Process	organic acid biosynthetic process	163	1292
Cellular Component	amyloplast membrane	2	2	Biological Process	single-organism metabolic process	425	7372	Molecular Function	phenylacetate-CoA ligase activity	5	6
Cellular Component	amyloplast inner membrane	2	2	Biological Process	lipid metabolic process	109	1277	Molecular Function	iron ion binding	67	455
Molecular Function	drug transmembrane transporter activity	12	267	Biological Process	cell wall organization or biogenesis	56	478	Molecular Function	oxidoreductase activity, acting on single donors with incorporation of molecular oxygen	35	193
Molecular Function	drug transporter activity	12	267	Molecular Function	tetrapyrrole binding	61	559	Molecular Function	secondary active transmembrane transporter activity	61	405
Molecular Function	endopeptidase inhibitor activity	6	64	Biological Process	carboxylic acid biosynthetic process	107	1268	Biological Process	carboxylic acid metabolic process	248	2131
Molecular Function	endopeptidase regulator activity	6	64	Cellular Component	intrinsic component of membrane	187	2860	Molecular Function	acetate-CoA ligase activity	15	56
Molecular Function	peptidase inhibitor activity	6	65	Cellular Component	intrinsic component of plasma membrane	61	595	Molecular Function	D-alanine-poly(phosphoribitol) ligase activity	15	56
Molecular Function	enzyme inhibitor activity	10	198	Cellular Component	membrane	286	5018	Biological Process	alpha-amino acid metabolic process	127	984
Molecular Function	peptidase regulator activity	6	69	Cellular Component	cell periphery	141	1990	Biological Process	small molecule biosynthetic process	215	1821
Molecular Function	xyloglucan:xyloglucosyl transferase activity	4	25	Molecular Function	oxidoreductase activity, acting on paired donors, with incorporation or reduction of molecular oxygen	64	629	Biological Process	carboxylic acid biosynthetic process	157	1268
Molecular Function	xenobiotic transporter activity	9	171	Biological Process	external encapsulating structure organization	40	296	Biological Process	monocarboxylic acid metabolic process	135	1062
Biological Process	drug transmembrane transport	12	233	Biological Process	monocarboxylic acid biosynthetic process	58	549	Molecular Function	o-succinylbenzoate-CoA ligase activity	15	57
Molecular Function	oxidoreductase activity, acting on single donors with incorporation of molecular oxygen	9	193	Biological Process	monocarboxylic acid metabolic process	91	1062	Molecular Function	antioxidant activity	38	225
Molecular Function	oxidoreductase activity, acting on paired donors, with incorporation or reduction of molecular oxygen	18	629	Molecular Function	hydrolase activity, acting on glycosyl bonds	54	508	Molecular Function	(2,3-dihydroxybenzoyl)adenylate synthase activity	14	52
Biological Process	single-organism process	175	12050	Biological Process	cell wall organization	36	265	Biological Process	amino-acid betaine metabolic process	15	56
Molecular Function	nitrite efflux transmembrane transporter activity	3	15	Biological Process	single-organism biosynthetic process	199	3021	Biological Process	amino-acid betaine biosynthetic process	15	56
Molecular Function	peroxidase activity	7	125	Biological Process	lipid biosynthetic process	77	866	Biological Process	teichoic acid biosynthetic process	15	56
Molecular Function	carbohydrate transmembrane transporter activity	11	293	Cellular Component	integral component of plasma membrane	53	538	Biological Process	acetyl-CoA biosynthetic process from acetate	15	56
Molecular Function	carbohydrate transporter activity	11	293	Biological Process	cellular lipid metabolic process	86	1027	Biological Process	regulation of neuronal synaptic plasticity	5	7
Molecular Function	nitrite transmembrane transporter activity	3	16	Biological Process	small molecule metabolic process	215	3388	Molecular Function	symporter activity	33	190
Molecular Function	organic anion transmembrane transporter activity	12	344	Molecular Function	transferase activity, transferring acyl groups	57	590	Molecular Function	UDP-glycosyltransferase activity	59	408
Molecular Function	oxidoreductase activity, acting on peroxide as acceptor	7	132	Biological Process	cofactor metabolic process	110	1457	Biological Process	small molecule catabolic process	84	614
Molecular Function	sugar transmembrane transporter activity	10	259	Cellular Component	integral component of membrane	171	2753	Biological Process	teichoic acid metabolic process	15	58
Molecular Function	aspartate 4-decarboxylase activity	3	18	Molecular Function	antioxidant activity	30	225	Biological Process	inorganic anion transport	53	349
Molecular Function	transferase activity, transferring acyl groups other than amino-acyl groups	15	516	Molecular Function	oxidoreductase activity, acting on peroxide as acceptor	22	132	Biological Process	cell wall organization or biogenesis	68	478
Molecular Function	ribulose-phosphate 3-epimerase activity	2	5	Molecular Function	anion transmembrane transporter activity	57	603	Biological Process	menaquinone metabolic process	37	218
Molecular Function	oxidoreductase activity, acting on paired donors, with incorporation or reduction of molecular oxygen, NAD(P)H as one donor, and incorporation of two atoms of oxygen into one donor	2	5	Molecular Function	hydrolase activity, hydrolyzing O-glycosyl compounds	47	456	Biological Process	menaquinone biosynthetic process	37	218
Molecular Function	anthranilate 1,2-dioxygenase (deaminating, decarboxylating) activity	2	5	Molecular Function	ion transmembrane transporter activity	100	1308	Biological Process	carboxylic acid catabolic process	68	479
Molecular Function	inositol oxygenase activity	2	5	Molecular Function	transferase activity, transferring acyl groups other than amino-acyl groups	51	516	Biological Process	organic acid catabolic process	68	481
Molecular Function	succinyldiaminopimelate transaminase activity	3	19	Biological Process	carboxylic acid metabolic process	147	2131	Biological Process	phenylacetate catabolic process	18	79
Molecular Function	antioxidant activity	9	225	Cellular Component	plasma membrane	112	1618	Biological Process	xenobiotic catabolic process	18	79
Cellular Component	anchored component of membrane	5	60	Cellular Component	membrane part	203	3458	Molecular Function	oxidoreductase activity, acting on peroxide as acceptor	25	132
Cellular Component	chloroplast part	16	525	Biological Process	oxoacid metabolic process	148	2166	Molecular Function	xenobiotic transporter activity	30	171
Molecular Function	drug:proton antiporter activity	4	43	Molecular Function	transmembrane transporter activity	129	1839	Biological Process	siderophore metabolic process	14	54
Molecular Function	cofactor binding	22	928	Biological Process	fatty acid biosynthetic process	32	253	Biological Process	siderophore biosynthetic process	14	54
Molecular Function	L-tyrosine:2-oxoglutarate aminotransferase activity	3	21	Biological Process	organic acid metabolic process	148	2183	Biological Process	ADP metabolic process	28	152
Molecular Function	L-tyrosine aminotransferase activity	3	21	Biological Process	cofactor biosynthetic process	87	1102	Biological Process	regulation of synaptic plasticity	5	8
Molecular Function	transferase activity, transferring acyl groups	16	590	Cellular Component	plasma membrane part	70	886	Biological Process	purine nucleoside diphosphate metabolic process	28	153
Molecular Function	carboxylic acid transmembrane transporter activity	11	329	Molecular Function	enzyme regulator activity	42	411	Biological Process	purine ribonucleoside diphosphate metabolic process	28	153
Molecular Function	transmembrane transporter activity	36	1839	Molecular Function	peroxidase activity	20	125	Biological Process	ribonucleoside diphosphate metabolic process	28	154
Molecular Function	organic acid transmembrane transporter activity	11	330	Biological Process	transmembrane transport	111	1543	Molecular Function	transmembrane transporter activity	208	1839
Molecular Function	transcription factor activity, sequence-specific DNA binding	20	825	Biological Process	coenzyme metabolic process	82	1044	Molecular Function	propionate-CoA ligase activity	13	51
Molecular Function	monocarboxylic acid transmembrane transporter activity	9	239	Biological Process	coenzyme biosynthetic process	71	863	Molecular Function	galactosidase activity	14	58
Molecular Function	nucleic acid binding transcription factor activity	20	835	Molecular Function	alcohol transmembrane transporter activity	22	153	Molecular Function	solute:proton symporter activity	28	160
Molecular Function	transferase activity, transferring glycosyl groups	20	841	Molecular Function	iron ion binding	44	455	Molecular Function	oxidoreductase activity, acting on paired donors, with incorporation or reduction of molecular oxygen	82	629
Molecular Function	structural constituent of chorion	2	7	Molecular Function	oxidoreductase activity, acting on single donors with incorporation of molecular oxygen	25	193	Biological Process	cell wall biogenesis	40	251
Cellular Component	apoplast	7	133	Molecular Function	substrate-specific transmembrane transporter activity	104	1462	Biological Process	single-organism catabolic process	126	1026
Molecular Function	histidinol-phosphate transaminase activity	3	26	Biological Process	drug catabolic process	15	75	Molecular Function	peptide:proton symporter activity	14	59
Molecular Function	threonine-phosphate decarboxylase activity	3	26	Molecular Function	organic anion transmembrane transporter activity	36	344	Molecular Function	proton-dependent peptide secondary active transmembrane transporter activity	14	59
Molecular Function	UDP-glycosyltransferase activity	12	408	Biological Process	alpha-amino acid metabolic process	77	984	Biological Process	glycolytic process	27	149
Molecular Function	peptide transmembrane transporter activity	8	210	Molecular Function	O-methyltransferase activity	22	161	Biological Process	ATP generation from ADP	27	149
Molecular Function	enzyme regulator activity	12	411	Molecular Function	organic hydroxy compound transmembrane transporter activity	22	161	Molecular Function	CoA-ligase activity	16	73
				Biological Process	fatty acid metabolic process	39	382	Molecular Function	glycine hydroxymethyltransferase activity	3	3
				Molecular Function	monocarboxylic acid transmembrane transporter activity	28	239	Molecular Function	solute:cation symporter activity	30	180
				Molecular Function	molecular function regulator	44	471	Biological Process	organic anion transport	61	434
				Molecular Function	myo-inositol:proton symporter activity	4	4
				Biological Process	single-organism catabolic process	79	1026
				Molecular Function	dioxygenase activity	22	165
				Molecular Function	inorganic anion transmembrane transporter activity	44	477
				Biological Process	quinone biosynthetic process	44	466
				Biological Process	quinone metabolic process	44	467
				Biological Process	ketone biosynthetic process	44	470
				Biological Process	monocarboxylic acid transport	28	240
				Biological Process	cell wall modification	16	94
				Molecular Function	pectinesterase activity	13	69
				Molecular Function	polyol transmembrane transporter activity	6	13
				Molecular Function	catalytic activity	733	14879
				Molecular Function	cation transmembrane transporter activity	79	1075
				Molecular Function	transporter activity	134	2085
				Molecular Function	carboxylic ester hydrolase activity	26	229
				Molecular Function	carboxylic acid transmembrane transporter activity	33	329
				Molecular Function	organic acid transmembrane transporter activity	33	330
				Molecular Function	sugar transmembrane transporter activity	28	259
				Biological Process	steroid metabolic process	21	156
				Biological Process	ion transport	102	1482
				Biological Process	cellular ketone metabolic process	47	535
				Biological Process	isoprenoid biosynthetic process	33	323
				Molecular Function	peptide transmembrane transporter activity	24	210
				Molecular Function	cofactor binding	69	928
				Biological Process	plant-type cell wall organization	13	71
				Molecular Function	phosphate ion transmembrane transporter activity	37	405
				Molecular Function	peptide transporter activity	25	229
				Molecular Function	substrate-specific transporter activity	105	1587
				Molecular Function	amide transmembrane transporter activity	25	230
				Biological Process	menaquinone metabolic process	25	218
				Biological Process	menaquinone biosynthetic process	25	218
				Molecular Function	lyase activity	68	930
				Molecular Function	myo-inositol transmembrane transporter activity	4	6
				Molecular Function	monosaccharide transmembrane transporter activity	19	153
				Biological Process	isoprenoid metabolic process	33	338
				Cellular Component	cell wall	22	192
				Biological Process	catabolic process	136	2160
				Biological Process	organic hydroxy compound transport	20	159
				Biological Process	organic anion transport	39	434
				Biological Process	monovalent inorganic cation transport	54	679
				Biological Process	small molecule catabolic process	50	614
				Molecular Function	transferase activity, transferring glycosyl groups	62	841
				Biological Process	plant-type cell wall organization or biogenesis	15	101
				Molecular Function	solute:proton symporter activity	19	160
				Molecular Function	aspartyl esterase activity	5	12
				Molecular Function	ammonium transmembrane transporter activity	17	135
				Biological Process	polyol transport	4	6
				Biological Process	myo-inositol transport	4	6
				Biological Process	very long-chain fatty acid biosynthetic process	4	6
				Biological Process	alpha-amino acid catabolic process	29	293
				Molecular Function	carbohydrate transmembrane transporter activity	28	293
				Molecular Function	carbohydrate transporter activity	28	293
				Biological Process	water-soluble vitamin metabolic process	41	479
				Biological Process	vitamin metabolic process	42	496
				Biological Process	metal ion transport	54	696
				Biological Process	anion transport	48	596
				Biological Process	water-soluble vitamin biosynthetic process	40	466
				Cellular Component	extracellular region	50	658
				Biological Process	carboxylic acid transport	36	405
				Biological Process	carbohydrate catabolic process	37	421
				Biological Process	organic acid transport	36	406
				Biological Process	sulfur compound metabolic process	67	930
				Biological Process	cellular amino acid biosynthetic process	56	739
				Biological Process	cation transport	76	1092
				Biological Process	cellular amino acid catabolic process	30	316
				Biological Process	monosaccharide transport	19	159
				Biological Process	polysaccharide catabolic process	21	186
				Molecular Function	UDP-glycosyltransferase activity	35	408
				Molecular Function	channel activity	28	299
				Molecular Function	passive transmembrane transporter activity	28	299
				Molecular Function	sulfur compound transmembrane transporter activity	20	184
				Molecular Function	organic cation transmembrane transporter activity	16	130
				Molecular Function	methyltransferase activity	41	511
				Molecular Function	sulfate transmembrane transporter activity	18	158
				Molecular Function	carbohydrate derivative transporter activity	19	172
				Molecular Function	oxidoreductase activity, acting on single donors with incorporation of molecular oxygen, incorporation of two atoms of oxygen	14	106
				Molecular Function	heme-transporting ATPase activity	16	133
				Molecular Function	organic acid-transporting ATPase activity	16	133
				Molecular Function	carboxylic acid-transporting ATPase activity	16	133
				Molecular Function	monocarboxylic acid-transporting ATPase activity	16	133
				Molecular Function	ectoine-transporting ATPase activity	16	133
				Molecular Function	hydroxyectoine transmembrane transporter activity	16	133
				Molecular Function	hydroxyectoine-transporting ATPase activity	16	133
				Molecular Function	ectoine transmembrane transporter activity	16	133
				Molecular Function	D-methionine-transporting ATPase activity	15	120
				Molecular Function	D-amino acid transmembrane transporter activity	15	120
				Molecular Function	methionine transmembrane transporter activity	15	120
				Molecular Function	D-methionine transmembrane transporter activity	15	120
				Molecular Function	methionine transmembrane-transporting ATPase activity	15	120
				Biological Process	alpha-amino acid biosynthetic process	53	694
				Molecular Function	metal ion transmembrane transporter activity	43	551
				Molecular Function	butyrate-CoA ligase activity	3	4
				Molecular Function	heme transporter activity	16	135
				Biological Process	vitamin biosynthetic process	40	481
				Molecular Function	oxidoreductase activity, acting on the aldehyde or oxo group of donors	22	220
				Molecular Function	transferase activity, transferring one-carbon groups	42	539
				Molecular Function	glutamate decarboxylase activity	4	9
				Molecular Function	geranylgeranyl-diphosphate geranylgeranyltransferase activity	4	9
				Molecular Function	chlorophyll synthetase activity	4	9
				Molecular Function	pectinesterase inhibitor activity	4	9
				Molecular Function	transferase activity, transferring hexosyl groups	34	408
				Molecular Function	phosphate ion transmembrane-transporting ATPase activity	16	137
				Molecular Function	organophosphate ester transmembrane transporter activity	19	179
				Molecular Function	thiamine transmembrane transporter activity	15	125
				Molecular Function	thiamine pyrophosphate-transporting ATPase activity	15	125
				Molecular Function	azole transporter activity	15	125
				Molecular Function	thiamine-transporting ATPase activity	15	125
				Molecular Function	thiamine pyrophosphate transporter activity	15	125
				Molecular Function	azole transmembrane transporter activity	15	125
				Molecular Function	cysteine transmembrane transporter activity	17	152
				Molecular Function	cysteine-transporting ATPase activity	17	152
				Molecular Function	solute:cation symporter activity	19	180
				Molecular Function	carboxy-lyase activity	18	166
				Biological Process	polysaccharide metabolic process	43	532
				Molecular Function	oxidoreductase activity, acting on the aldehyde or oxo group of donors, NAD or NADP as acceptor	19	181
				Molecular Function	amino acid transmembrane transporter activity	21	210
				Molecular Function	bacteriocin transmembrane transporter activity	15	126
				Molecular Function	bacteriocin-transporting ATPase activity	15	126
				Biological Process	organic substance catabolic process	123	1993
				Molecular Function	fatty acid synthase activity	16	140
				Molecular Function	sulfur amino acid transmembrane transporter activity	17	154
				Molecular Function	amino acid-transporting ATPase activity	17	154
				Molecular Function	lipopolysaccharide transmembrane transporter activity	15	127
				Molecular Function	protein-transmembrane transporting ATPase activity	15	127
				Biological Process	heme transport	17	139
				Molecular Function	amine transmembrane transporter activity	19	183
				Molecular Function	oxidoreductase activity, acting on NAD(P)H	27	304
				Molecular Function	vitamin transmembrane transporter activity	15	128
				Molecular Function	polyamine-transporting ATPase activity	15	129
				Molecular Function	phosphate transmembrane transporter activity	19	185
				Molecular Function	urea transmembrane transporter activity	16	143
				Molecular Function	tyrosine decarboxylase activity	5	17
				Molecular Function	structural constituent of cell wall	5	17
				Cellular Component	plant-type cell wall	12	80
				Biological Process	iron coordination entity transport	17	141
				Molecular Function	cofactor transporter activity	16	144
				Molecular Function	neutral amino acid transmembrane transporter activity	17	158
				Molecular Function	peptide-transporting ATPase activity	15	131
				Molecular Function	lipoprotein transporter activity	15	131
				Molecular Function	organic phosphonate transmembrane-transporting ATPase activity	16	145
				Molecular Function	water transmembrane transporter activity	3	5
				Molecular Function	water channel activity	3	5
				Molecular Function	polyamine transmembrane transporter activity	15	132
				Molecular Function	carbohydrate-exporting ATPase activity	15	132
				Molecular Function	organic phosphonate transmembrane transporter activity	16	146
				Biological Process	ammonium transport	18	156
				Biological Process	glutamine family amino acid catabolic process	10	58
				Molecular Function	inorganic cation transmembrane transporter activity	62	918
				Molecular Function	vitamin transporter activity	15	133
				Molecular Function	symporter activity	19	190
				Biological Process	dicarboxylic acid catabolic process	6	21
				Biological Process	tetrapyrrole metabolic process	37	445
				Cellular Component	external encapsulating structure	30	344
				Cellular Component	anchored component of membrane	10	60
				Molecular Function	monosaccharide-transporting ATPase activity	15	134
				Molecular Function	carbohydrate-importing ATPase activity	15	134
				Molecular Function	D-xylose-importing ATPase activity	15	134
				Molecular Function	drug transmembrane transporter activity	24	267
				Molecular Function	drug transporter activity	24	267
				Molecular Function	4-hydroxybenzoate octaprenyltransferase activity	4	11
				Biological Process	very long-chain fatty acid metabolic process	5	14
				Biological Process	carboxylic acid catabolic process	39	479
				Biological Process	cellular amino acid metabolic process	82	1239
				Biological Process	one-carbon compound transport	17	145
				Biological Process	pectin metabolic process	8	39
				Biological Process	organic acid catabolic process	39	481
				Biological Process	sulfur compound transport	20	187
				Biological Process	hydroxyectoine transport	16	133
				Biological Process	ectoine transport	16	133
				Biological Process	methionine transport	15	120
				Biological Process	D-amino acid transport	15	120
				Biological Process	D-methionine transport	15	120
				Biological Process	sulfate transport	18	160
				Molecular Function	monovalent inorganic cation transmembrane transporter activity	47	655
				Molecular Function	choline transmembrane transporter activity	14	122
				Molecular Function	nitrate transmembrane-transporting ATPase activity	14	122
				Molecular Function	coenzyme binding	46	639
				Molecular Function	pentose transmembrane transporter activity	15	136
				Molecular Function	D-xylose transmembrane transporter activity	15	136
				Molecular Function	molybdate transmembrane-transporting ATPase activity	15	136
				Molecular Function	daunorubicin-transporting ATPase activity	15	136
				Molecular Function	substrate-specific channel activity	22	239
				Molecular Function	sulfate transmembrane-transporting ATPase activity	15	137
				Molecular Function	amine-transporting ATPase activity	17	166
				Molecular Function	3-oxoacyl-[acyl-carrier-protein] reductase (NADPH) activity	10	72
				Molecular Function	nitrate transmembrane transporter activity	14	124
				Molecular Function	nickel-transporting ATPase activity	15	138
				Molecular Function	2-aminoethylphosphonate transmembrane transporter activity	15	138
				Molecular Function	2-aminoethylphosphonate transporting ATPase activity	15	138
				Biological Process	glutamate catabolic process	5	15
				Biological Process	multidimensional cell growth	5	15
				Biological Process	single-organism cellular process	491	9814
				Biological Process	cofactor transport	17	149
				Biological Process	cellular potassium ion transport	9	51
				Biological Process	potassium ion transmembrane transport	9	51
				Biological Process	cellular oxidant detoxification	10	62
				Biological Process	galacturonan metabolic process	8	41
				Molecular Function	nickel cation transmembrane transporter activity	15	139
				Molecular Function	polyprenyltransferase activity	4	12
				Molecular Function	carboxypeptidase activity	9	61
				Biological Process	carbohydrate transport	34	408
				Biological Process	single-organism carbohydrate metabolic process	72	1073
				Biological Process	bacteriocin transport	16	137
				Molecular Function	sugar:proton symporter activity	6	29
				Biological Process	alcohol metabolic process	24	252
				Biological Process	amino acid export	17	152
				Biological Process	cysteine export	17	152
				Biological Process	cysteine transport	17	152
				Biological Process	thiamine transport	15	125
				Biological Process	thiamine pyrophosphate transport	15	125
				Molecular Function	monooxygenase activity	25	293
				Molecular Function	urea-transporting ATPase activity	15	141
				Biological Process	azole transport	15	126
				Molecular Function	inorganic solute uptake transmembrane transporter activity	20	216
				Molecular Function	amide-transporting ATPase activity	15	142
				Biological Process	sulfur amino acid transport	17	154
				Biological Process	amine transport	17	154
				Biological Process	lipopolysaccharide transport	15	127
				Biological Process	glutamate metabolic process	13	101
				Molecular Function	NAD binding	24	280
				Molecular Function	glucosylceramidase activity	2	2
				Molecular Function	neurotransmitter transporter activity	2	2
				Molecular Function	neoxanthin synthase activity	2	2
				Molecular Function	capsanthin synthase activity	2	2
				Molecular Function	capsorubin synthase activity	2	2
				Molecular Function	uptake transmembrane transporter activity	20	218
				Biological Process	organic hydroxy compound metabolic process	33	400
				Molecular Function	anion transmembrane-transporting ATPase activity	17	173
				Biological Process	steroid biosynthetic process	16	142
				Biological Process	organophosphate ester transport	18	170
				Molecular Function	cobalt-transporting ATPase activity	15	145
				Molecular Function	3-oxoadipate enol-lactonase activity	10	77
				Biological Process	cellular detoxification	10	66
				Biological Process	pantothenate biosynthetic process	6	25
				Biological Process	urea transport	16	143
				Biological Process	neutral amino acid transport	17	158
				Biological Process	dicarboxylic acid metabolic process	24	262
				Biological Process	hydrogen peroxide metabolic process	8	45
				Biological Process	ion transmembrane transport	37	473
				Biological Process	lipoprotein transport	15	131
				Biological Process	lipoprotein localization	15	131
				Biological Process	amino-acid betaine metabolic process	9	56
				Biological Process	amino-acid betaine biosynthetic process	9	56
				Biological Process	organic cation transport	16	145
				Biological Process	detoxification	16	145
				Biological Process	polyamine transport	15	132
				Biological Process	carbohydrate export	15	132
				Biological Process	organic phosphonate transport	16	146
				Biological Process	carbohydrate derivative transport	19	189
				Molecular Function	quercetin 3-O-glucosyltransferase activity	6	32
				Molecular Function	quercetin 7-O-glucosyltransferase activity	6	32
				Biological Process	porphyrin-containing compound metabolic process	28	328
				Biological Process	chlorophyll metabolic process	24	265
				Molecular Function	carbohydrate-transporting ATPase activity	15	148
				Cellular Component	ATP-binding cassette (ABC) transporter complex, integrated substrate binding	17	159
				Biological Process	potassium ion transport	18	176
				Molecular Function	carbon phosphorus lyase activity	15	149
				Molecular Function	beta-galactosidase activity	8	55
				Biological Process	vitamin transport	15	134
				Biological Process	glutamate decarboxylation to succinate	4	11
				Biological Process	pantothenate metabolic process	6	27
				Molecular Function	calcium ion binding	22	258
				Molecular Function	molybdate ion transmembrane transporter activity	15	150
				Biological Process	inorganic anion transport	29	349
				Molecular Function	acetate-CoA ligase activity	8	56
				Molecular Function	D-alanine-poly(phosphoribitol) ligase activity	8	56
				Biological Process	response to oxidative stress	23	254
				Biological Process	choline transport	14	122
				Biological Process	pentose transport	15	136
				Biological Process	D-xylose transport	15	136
				Biological Process	daunorubicin transport	15	136
				Biological Process	glycoside transport	15	136
				Biological Process	glutamine family amino acid metabolic process	20	209
				Biological Process	aspartate family amino acid metabolic process	32	401
				Biological Process	hydrogen peroxide catabolic process	6	28
				Biological Process	organonitrogen compound catabolic process	51	732
				Biological Process	sulfur compound biosynthetic process	44	608
				Molecular Function	geranyltranstransferase activity	4	15
				Molecular Function	intramolecular oxidoreductase activity, interconverting keto- and enol-groups	4	15
				Molecular Function	methylmalonate-semialdehyde dehydrogenase (acylating) activity	5	24
				Molecular Function	o-succinylbenzoate-CoA ligase activity	8	57
				Molecular Function	lipid transporter activity	16	168
				Biological Process	2-aminoethylphosphonate transport	15	138
				Molecular Function	transmembrane receptor protein serine/threonine kinase activity	9	70
				Molecular Function	divalent inorganic cation transmembrane transporter activity	24	296
				Biological Process	drug transport	25	290
				Biological Process	nickel cation transport	15	139
				Molecular Function	galactosidase activity	8	58
				Molecular Function	glyceraldehyde-3-phosphate dehydrogenase (NAD+) (non-phosphorylating) activity	3	8
				Molecular Function	oxidoreductase activity, acting on the CH-CH group of donors	22	265
				Biological Process	tetrapyrrole biosynthetic process	32	406
				Molecular Function	oxidoreductase activity, acting on NAD(P)H, quinone or similar compound as acceptor	16	171
				Molecular Function	xenobiotic transporter activity	16	171
				Molecular Function	1-pyrroline-5-carboxylate dehydrogenase activity	5	25
				Molecular Function	cobalt ion transmembrane transporter activity	15	156
				Molecular Function	P-P-bond-hydrolysis-driven protein transmembrane transporter activity	15	156
				Molecular Function	oxidoreductase activity, acting on CH-OH group of donors	35	488
				Biological Process	amino acid transport	23	260
				Biological Process	nitrate transport	14	126
				Biological Process	glycosphingolipid metabolic process	3	6
				Biological Process	water transport	3	6
				Biological Process	butyrate metabolic process	3	6
				Biological Process	hyaluronan metabolic process	3	6
				Molecular Function	peptide:proton symporter activity	8	59
				Molecular Function	proton-dependent peptide secondary active transmembrane transporter activity	8	59
				Molecular Function	2-succinyl-6-hydroxy-2,4-cyclohexadiene-1-carboxylate synthase activity	10	85
				Molecular Function	oxidoreductase activity, acting on paired donors, with incorporation or reduction of molecular oxygen, 2-oxoglutarate as one donor, and incorporation of one atom each of oxygen into both donors	6	36
				Molecular Function	protein transmembrane transporter activity	15	158
				Biological Process	lipid glycosylation	7	40
				Biological Process	valine metabolic process	8	51
				Molecular Function	CoA-ligase activity	9	73
				Biological Process	antibiotic catabolic process	6	30
				Biological Process	alcohol catabolic process	11	88
				Biological Process	cellular modified amino acid metabolic process	24	280
				Biological Process	xenobiotic transport	13	115
				Biological Process	visual perception	14	129
				Biological Process	sensory perception of light stimulus	14	129
				Biological Process	glucosylceramide metabolic process	2	2
				Biological Process	glucosylceramide catabolic process	2	2
				Biological Process	gamma-aminobutyric acid transport	2	2
				Biological Process	glycoside catabolic process	2	2
				Biological Process	central nervous system neuron development	2	2
				Biological Process	pectin catabolic process	5	21
				Biological Process	succinate metabolic process	4	13
				Molecular Function	2-deoxy-D-gluconate 3-dehydrogenase activity	8	61
				Molecular Function	fibronectin binding	2	3
				Molecular Function	3-chloroallyl aldehyde dehydrogenase activity	2	3
				Molecular Function	estradiol 17-beta-dehydrogenase activity	2	3
				Molecular Function	collagen binding	2	3
				Molecular Function	acetoacetyl-CoA reductase activity	2	3
				Molecular Function	ketoreductase activity	2	3
				Molecular Function	glucose transmembrane transporter activity	4	17
				Molecular Function	carbon-carbon lyase activity	21	257
				Biological Process	cellular response to toxic substance	10	77
				Cellular Component	extracellular matrix	5	19
				Molecular Function	steroid dehydrogenase activity, acting on the CH-OH group of donors, NAD or NADP as acceptor	10	89
				Biological Process	lipid modification	12	104
				Biological Process	iron-sulfur cluster assembly	19	206
				Biological Process	metallo-sulfur cluster assembly	19	206
				Biological Process	beta-ketoadipate pathway	10	78
				Biological Process	cofactor catabolic process	10	78
				Biological Process	reactive oxygen species metabolic process	10	78
				Molecular Function	steroid dehydrogenase activity	10	90
				Molecular Function	macromolecule transmembrane transporter activity	16	180
				Molecular Function	acetyl-CoA C-acyltransferase activity	6	39
				Molecular Function	cation:sugar symporter activity	6	39
				Molecular Function	propionate-CoA ligase activity	7	51
				Molecular Function	calcium-dependent phospholipid binding	4	18
				Molecular Function	nucleotidase activity	4	18
				Molecular Function	chlorophyllase activity	4	18
				Molecular Function	transmembrane receptor protein kinase activity	9	77
				Molecular Function	betaine-aldehyde dehydrogenase activity	5	28
				Biological Process	N-terminal protein amino acid methylation	4	14
				Biological Process	inorganic ion transmembrane transport	30	388
				Biological Process	organic hydroxy compound catabolic process	11	93
				Molecular Function	(2,3-dihydroxybenzoyl)adenylate synthase activity	7	52
				Biological Process	cellular catabolic process	103	1758
				Biological Process	molybdate ion transport	15	150
				Molecular Function	active transmembrane transporter activity	60	976
				Cellular Component	anchored component of plasma membrane	7	40
				Molecular Function	serine-type endopeptidase inhibitor activity	4	19
				Molecular Function	hexose transmembrane transporter activity	4	19
				Molecular Function	aldehyde dehydrogenase (NAD) activity	7	53
				Biological Process	branched-chain amino acid metabolic process	12	108
				Biological Process	organic phosphonate metabolic process	16	166
				Biological Process	teichoic acid biosynthetic process	8	56
				Biological Process	acetyl-CoA biosynthetic process from acetate	8	56
				Molecular Function	secondary active transmembrane transporter activity	29	405
				Molecular Function	ion channel activity	19	234
				Molecular Function	2,3-dihydro-2,3-dihydroxybenzoate dehydrogenase activity	9	80
				Molecular Function	acid-thiol ligase activity	9	80
				Cellular Component	beta-galactosidase complex	8	52
				Biological Process	cellular modified amino acid biosynthetic process	15	152
				Biological Process	response to chemical	106	1826
				Molecular Function	carbon-oxygen lyase activity	28	389
				Molecular Function	transferase activity	307	6099
				Molecular Function	oxygen-dependent protoporphyrinogen oxidase activity	6	42
				Molecular Function	protoporphyrinogen oxidase activity	6	42

## Sheet: Table S7
Table S7 Significant pathway enrichment analysis of DEGs
accession 01549				accession 08518				low-P-tolerant accession 01549 vs. the low-P-sensitive accession 08518
ID	Pathways	P value	DEGs number	ID	Pathways	P value	DEGs number	ID	Pathways	P value	DEGs number
ko00940	Phenylpropanoid biosynthesis	0.000745294	11	ko00940	Phenylpropanoid biosynthesis	6.18669e-11	6.18669e-11	ko00940	Phenylpropanoid biosynthesis	6.44982e-08	51
ko00945	Stilbenoid, diarylheptanoid and gingerol biosynthesis	0.00360356	4	ko01110	Biosynthesis of secondary metabolites	8.0081e-09	8.0081e-09	ko01110	Biosynthesis of secondary metabolites	9.43156e-07	201
ko00910	Nitrogen metabolism	0.0103922	3	ko00591	Linoleic acid metabolism	7.8715e-05	7.8715e-05	ko00945	Stilbenoid, diarylheptanoid and gingerol biosynthesis	1.62139e-06	16
ko00196	Photosynthesis - antenna proteins	0.0134121	2	ko01100	Metabolic pathways	7.984e-05	7.984e-05	ko00010	Glycolysis / Gluconeogenesis	9.17524e-05	30
ko00906	Carotenoid biosynthesis	0.0164036	3	ko00130	Ubiquinone and other terpenoid-quinone biosynthesis	0.00109885	0.00109885	ko00943	Isoflavonoid biosynthesis	0.000265405	11
ko00195	Photosynthesis	0.0276084	4	ko00340	Histidine metabolism	0.00109944	0.00109944	ko01100	Metabolic pathways	0.000333695	304
ko00053	Ascorbate and aldarate metabolism	0.0297986	4	ko00903	Limonene and pinene degradation	0.00150134	0.00150134	ko00130	Ubiquinone and other terpenoid-quinone biosynthesis	0.000786606	15
ko00300	Lysine biosynthesis	0.0336194	2	ko00062	Fatty acid elongation	0.0029567	0.0029567	ko00591	Linoleic acid metabolism	0.00198248	13
ko00908	Zeatin biosynthesis	0.0366391	3	ko00904	Diterpenoid biosynthesis	0.0029567	0.0029567	ko00340	Histidine metabolism	0.00650672	9
ko00750	Vitamin B6 metabolism	0.0430241	2	ko00071	Fatty acid degradation	0.00316885	0.00316885	ko00071	Fatty acid degradation	0.0078691	14
ko04075	Plant hormone signal transduction	0.0537074	9	ko04626	Plant-pathogen interaction	0.00373846	0.00373846	ko00520	Amino sugar and nucleotide sugar metabolism	0.00905126	26
ko01100	Metabolic pathways	0.0705493	47	ko00945	Stilbenoid, diarylheptanoid and gingerol biosynthesis	0.00394218	0.00394218	ko04075	Plant hormone signal transduction	0.0141629	45
ko00941	Flavonoid biosynthesis	0.0748087	4	ko00280	Valine, leucine and isoleucine degradation	0.00751361	0.00751361	ko00902	Monoterpenoid biosynthesis	0.019516	4
ko01110	Biosynthesis of secondary metabolites	0.0795273	29	ko00430	Taurine and hypotaurine metabolism	0.00931805	0.00931805	ko00053	Ascorbate and aldarate metabolism	0.0227255	14
ko00943	Isoflavonoid biosynthesis	0.08836	2	ko00410	beta-Alanine metabolism	0.0117983	0.0117983	ko00410	beta-Alanine metabolism	0.0271424	10
ko00062	Fatty acid elongation	0.123755	2	ko01040	Biosynthesis of unsaturated fatty acids	0.0141515	0.0141515	ko00910	Nitrogen metabolism	0.0282548	7
ko00220	Arginine biosynthesis	0.128394	2	ko00010	Glycolysis / Gluconeogenesis	0.0172312	0.0172312	ko00350	Tyrosine metabolism	0.045629	8
ko00480	Glutathione metabolism	0.141144	3	ko00620	Pyruvate metabolism	0.0197417	0.0197417	ko00903	Limonene and pinene degradation	0.0534413	4
ko00740	Riboflavin metabolism	0.166077	1	ko00380	Tryptophan metabolism	0.021791	0.021791	ko00052	Galactose metabolism	0.0537185	15
ko00860	Porphyrin and chlorophyll metabolism	0.176717	2	ko00460	Cyanoamino acid metabolism	0.025363	0.025363	ko00620	Pyruvate metabolism	0.0564672	14
ko00250	Alanine, aspartate and glutamate metabolism	0.206921	2	ko01212	Fatty acid metabolism	0.0275785	0.0275785	ko00061	Fatty acid biosynthesis	0.0572068	8
ko00290	Valine, leucine and isoleucine biosynthesis	0.211461	1	ko00998	Biosynthesis of various secondary metabolites - part 2	0.0287772	0.0287772	ko00460	Cyanoamino acid metabolism	0.0614006	10
ko00520	Amino sugar and nucleotide sugar metabolism	0.221006	4	ko00944	Flavone and flavonol biosynthesis	0.038638	0.038638	ko00941	Flavonoid biosynthesis	0.0622679	16
ko01210	2-Oxocarboxylic acid metabolism	0.227358	2	ko00310	Lysine degradation	0.0405327	0.0405327	ko00950	Isoquinoline alkaloid biosynthesis	0.0643262	5
ko00130	Ubiquinone and other terpenoid-quinone biosynthesis	0.232493	2	ko03430	Mismatch repair	0.0716819	0.0716819	ko01212	Fatty acid metabolism	0.0881477	11
ko00966	Glucosinolate biosynthesis	0.233228	1	ko00630	Glyoxylate and dicarboxylate metabolism	0.0957324	0.0957324	ko00630	Glyoxylate and dicarboxylate metabolism	0.100209	10
ko00562	Inositol phosphate metabolism	0.238936	3	ko00053	Ascorbate and aldarate metabolism	0.109073	0.109073	ko01230	Biosynthesis of amino acids	0.101075	34
ko00564	Glycerophospholipid metabolism	0.238936	3	ko00910	Nitrogen metabolism	0.115259	0.115259	ko00062	Fatty acid elongation	0.106347	7
ko00944	Flavone and flavonol biosynthesis	0.274997	1	ko00902	Monoterpenoid biosynthesis	0.14628	0.14628	ko00904	Diterpenoid biosynthesis	0.106347	7
ko00780	Biotin metabolism	0.29503	1	ko00901	Indole alkaloid biosynthesis	0.161168	0.161168	ko01200	Carbon metabolism	0.128068	35
ko00592	alpha-Linolenic acid metabolism	0.30982	2	ko00592	alpha-Linolenic acid metabolism	0.176254	0.176254	ko00920	Sulfur metabolism	0.13056	8
ko00561	Glycerolipid metabolism	0.453109	2	ko00909	Sesquiterpenoid and triterpenoid biosynthesis	0.179144	0.179144	ko00380	Tryptophan metabolism	0.132544	10
ko04626	Plant-pathogen interaction	0.455412	4	ko00531	Glycosaminoglycan degradation	0.187523	0.187523	ko00400	Phenylalanine, tyrosine and tryptophan biosynthesis	0.168043	5
ko00904	Diterpenoid biosynthesis	0.460034	1	ko00040	Pentose and glucuronate interconversions	0.19573	0.19573	ko00604	Glycosphingolipid biosynthesis - ganglio series	0.176176	1
ko00310	Lysine degradation	0.467571	1	ko04146	Peroxisome	0.224742	0.224742	ko00280	Valine, leucine and isoleucine degradation	0.187086	7
ko00061	Fatty acid biosynthesis	0.475005	1	ko00500	Starch and sucrose metabolism	0.241538	0.241538	ko03020	RNA polymerase	0.200149	12
ko00565	Ether lipid metabolism	0.482335	1	ko04016	MAPK signaling pathway - plant	0.247482	0.247482	ko00908	Zeatin biosynthesis	0.213823	7
ko03030	DNA replication	0.489565	1	ko00440	Phosphonate and phosphinate metabolism	0.253946	0.253946	ko00310	Lysine degradation	0.232133	6
ko04130	SNARE interactions in vesicular transport	0.503726	1	ko00965	Betalain biosynthesis	0.253946	0.253946	ko00480	Glutathione metabolism	0.248068	11
ko00460	Cyanoamino acid metabolism	0.586761	1	ko00061	Fatty acid biosynthesis	0.264763	0.264763	ko00232	Caffeine metabolism	0.252276	1
ko01230	Biosynthesis of amino acids	0.590147	4	ko00480	Glutathione metabolism	0.286299	0.286299	ko00430	Taurine and hypotaurine metabolism	0.252276	1
ko00040	Pentose and glucuronate interconversions	0.597893	2	ko00561	Glycerolipid metabolism	0.287972	0.287972	ko00790	Folate biosynthesis	0.252985	5
ko00051	Fructose and mannose metabolism	0.598253	1	ko00073	Cutin, suberine and wax biosynthesis	0.288972	0.288972	ko03410	Base excision repair	0.252985	5
ko00900	Terpenoid backbone biosynthesis	0.598253	1	ko00511	Other glycan degradation	0.294771	0.294771	ko00040	Pentose and glucuronate interconversions	0.253445	16
ko00030	Pentose phosphate pathway	0.60388	1	ko00260	Glycine, serine and threonine metabolism	0.31019	0.31019	ko00511	Other glycan degradation	0.253615	3
ko00630	Glyoxylate and dicarboxylate metabolism	0.620298	1	ko01200	Carbon metabolism	0.320706	0.320706	ko00966	Glucosinolate biosynthesis	0.253615	3
ko00380	Tryptophan metabolism	0.641147	1	ko04141	Protein processing in endoplasmic reticulum	0.329959	0.329959	ko03060	Protein export	0.271149	5
ko01212	Fatty acid metabolism	0.656037	1	ko00941	Flavonoid biosynthesis	0.330666	0.330666	ko00500	Starch and sucrose metabolism	0.290775	21
ko00710	Carbon fixation in photosynthetic organisms	0.69714	1	ko00942	Anthocyanin biosynthesis	0.336488	0.336488	ko00360	Phenylalanine metabolism	0.296739	6
ko04145	Phagosome	0.701395	1	ko00943	Isoflavonoid biosynthesis	0.336623	0.336623	ko00600	Sphingolipid metabolism	0.327034	5
ko04120	Ubiquitin mediated proteolysis	0.721144	2	ko00650	Butanoate metabolism	0.337541	0.337541	ko00603	Glycosphingolipid biosynthesis - globo and isoglobo series	0.332058	3
ko04016	MAPK signaling pathway - plant	0.729615	2	ko00640	Propanoate metabolism	0.352503	0.352503	ko00670	One carbon pool by folate	0.332058	3
ko04712	Circadian rhythm - plant	0.737133	1	ko00710	Carbon fixation in photosynthetic organisms	0.354037	0.354037	ko00944	Flavone and flavonol biosynthesis	0.358303	3
ko00620	Pyruvate metabolism	0.740833	1	ko04145	Phagosome	0.364364	0.364364	ko00073	Cutin, suberine and wax biosynthesis	0.363708	4
ko00052	Galactose metabolism	0.768637	1	ko00052	Galactose metabolism	0.379646	0.379646	ko00531	Glycosaminoglycan degradation	0.375647	2
ko03015	mRNA surveillance pathway	0.828365	1	ko00906	Carotenoid biosynthesis	0.384105	0.384105	ko00750	Vitamin B6 metabolism	0.384398	3
ko00010	Glycolysis / Gluconeogenesis	0.892874	1	ko00750	Vitamin B6 metabolism	0.400064	0.400064	ko00051	Fructose and mannose metabolism	0.393898	7
ko00190	Oxidative phosphorylation	0.912358	1	ko00270	Cysteine and methionine metabolism	0.403058	0.403058	ko00260	Glycine, serine and threonine metabolism	0.393898	7
ko04141	Protein processing in endoplasmic reticulum	0.923015	2	ko00520	Amino sugar and nucleotide sugar metabolism	0.403589	0.403589	ko00730	Thiamine metabolism	0.410239	3
ko01200	Carbon metabolism	0.935555	2	ko00072	Synthesis and degradation of ketone bodies	0.40992	0.40992	ko00780	Biotin metabolism	0.410239	3
ko03040	Spliceosome	0.944851	2	ko00730	Thiamine metabolism	0.420304	0.420304	ko01040	Biosynthesis of unsaturated fatty acids	0.435737	3
ko03010	Ribosome	0.97718	1	ko04712	Circadian rhythm - plant	0.457154	0.457154	ko00561	Glycerolipid metabolism	0.437669	11
ko04144	Endocytosis	0.995059	1	ko03440	Homologous recombination	0.458878	0.458878	ko00261	Monobactam biosynthesis	0.442564	2
				ko00350	Tyrosine metabolism	0.461178	0.461178	ko04626	Plant-pathogen interaction	0.444065	24
				ko00100	Steroid biosynthesis	0.476118	0.476118	ko03030	DNA replication	0.459276	5
				ko00195	Photosynthesis	0.514174	0.514174	ko00330	Arginine and proline metabolism	0.462061	11
				ko03030	DNA replication	0.519726	0.519726	ko00960	Tropane, piperidine and pyridine alkaloid biosynthesis	0.474511	2
				ko00196	Photosynthesis - antenna proteins	0.533359	0.533359	ko03430	Mismatch repair	0.485394	3
				ko00740	Riboflavin metabolism	0.533359	0.533359	ko00909	Sesquiterpenoid and triterpenoid biosynthesis	0.491631	4
				ko00360	Phenylalanine metabolism	0.533822	0.533822	ko00250	Alanine, aspartate and glutamate metabolism	0.499393	6
				ko02010	ABC transporters	0.592389	0.592389	ko00710	Carbon fixation in photosynthetic organisms	0.532466	8
				ko00261	Monobactam biosynthesis	0.608715	0.608715	ko04016	MAPK signaling pathway - plant	0.537472	17
				ko00860	Porphyrin and chlorophyll metabolism	0.613211	0.613211	ko00660	C5-Branched dibasic acid metabolism	0.539566	1
				ko00330	Arginine and proline metabolism	0.6199	0.6199	ko00900	Terpenoid backbone biosynthesis	0.563358	6
				ko03410	Base excision repair	0.630768	0.630768	ko00562	Inositol phosphate metabolism	0.580075	11
				ko00290	Valine, leucine and isoleucine biosynthesis	0.631033	0.631033	ko03440	Homologous recombination	0.5896	7
				ko03060	Protein export	0.645348	0.645348	ko00300	Lysine biosynthesis	0.590416	2
				ko00966	Glucosinolate biosynthesis	0.671931	0.671931	ko00270	Cysteine and methionine metabolism	0.596642	14
				ko00600	Sphingolipid metabolism	0.686357	0.686357	ko00513	Various types of N-glycan biosynthesis	0.599147	3
				ko00300	Lysine biosynthesis	0.708308	0.708308	ko00760	Nicotinate and nicotinamide metabolism	0.616252	2
				ko00590	Arachidonic acid metabolism	0.708308	0.708308	ko04146	Peroxisome	0.704458	7
				ko04075	Plant hormone signal transduction	0.718332	0.718332	ko00514	Other types of O-glycan biosynthesis	0.71659	1
				ko00900	Terpenoid backbone biosynthesis	0.724095	0.724095	ko00740	Riboflavin metabolism	0.71659	1
				ko00760	Nicotinate and nicotinamide metabolism	0.724959	0.724959	ko00240	Pyrimidine metabolism	0.716836	5
				ko00950	Isoquinoline alkaloid biosynthesis	0.75547	0.75547	ko01210	2-Oxocarboxylic acid metabolism	0.729626	5
				ko00780	Biotin metabolism	0.769435	0.769435	ko00592	alpha-Linolenic acid metabolism	0.771316	6
				ko00230	Purine metabolism	0.809939	0.809939	ko00510	N-Glycan biosynthesis	0.772667	3
				ko00908	Zeatin biosynthesis	0.812992	0.812992	ko00230	Purine metabolism	0.774026	9
				ko00920	Sulfur metabolism	0.829007	0.829007	ko03008	Ribosome biogenesis in eukaryotes	0.792726	8
				ko00564	Glycerophospholipid metabolism	0.832193	0.832193	ko04120	Ubiquitin mediated proteolysis	0.796154	14
				ko00400	Phenylalanine, tyrosine and tryptophan biosynthesis	0.847279	0.847279	ko00100	Steroid biosynthesis	0.798823	3
				ko00250	Alanine, aspartate and glutamate metabolism	0.869903	0.869903	ko00220	Arginine biosynthesis	0.798823	3
				ko00790	Folate biosynthesis	0.88624	0.88624	ko02010	ABC transporters	0.807513	5
				ko01210	2-Oxocarboxylic acid metabolism	0.891963	0.891963	ko00290	Valine, leucine and isoleucine biosynthesis	0.807831	1
				ko01230	Biosynthesis of amino acids	0.918835	0.918835	ko00563	Glycosylphosphatidylinositol(GPI)-anchor biosynthesis	0.841775	1
				ko00510	N-Glycan biosynthesis	0.920135	0.920135	ko00650	Butanoate metabolism	0.869732	1
				ko00562	Inositol phosphate metabolism	0.923188	0.923188	ko03018	RNA degradation	0.870838	8
				ko03020	RNA polymerase	0.926937	0.926937	ko00030	Pentose phosphate pathway	0.870896	4
				ko00565	Ether lipid metabolism	0.936926	0.936926	ko03420	Nucleotide excision repair	0.880224	5
				ko00020	Citrate cycle (TCA cycle)	0.947164	0.947164	ko00906	Carotenoid biosynthesis	0.887246	2
				ko03420	Nucleotide excision repair	0.949817	0.949817	ko00195	Photosynthesis	0.892759	5
				ko03050	Proteasome	0.962935	0.962935	ko04070	Phosphatidylinositol signaling system	0.916892	7
				ko00240	Pyrimidine metabolism	0.97691	0.97691	ko00905	Brassinosteroid biosynthesis	0.92733	1
				ko00030	Pentose phosphate pathway	0.979488	0.979488	ko04712	Circadian rhythm - plant	0.946611	5
				ko04144	Endocytosis	0.990616	0.990616	ko00770	Pantothenate and CoA biosynthesis	0.950771	1
				ko04070	Phosphatidylinositol signaling system	0.991009	0.991009	ko00020	Citrate cycle (TCA cycle)	0.952701	2
				ko03040	Spliceosome	0.991334	0.991334	ko00970	Aminoacyl-tRNA biosynthesis	0.96592	4
				ko00970	Aminoacyl-tRNA biosynthesis	0.994098	0.994098	ko00860	Porphyrin and chlorophyll metabolism	0.968535	2
				ko03015	mRNA surveillance pathway	0.994669	0.994669	ko00640	Propanoate metabolism	0.972565	1
				ko00190	Oxidative phosphorylation	0.997512	0.997512	ko04136	Autophagy - other eukaryotes	0.972565	1
				ko03018	RNA degradation	0.999123	0.999123	ko03040	Spliceosome	0.974065	21
				ko03013	RNA transport	0.999173	0.999173	ko04144	Endocytosis	0.979127	24
				ko04120	Ubiquitin mediated proteolysis	0.99974	0.99974	ko03022	Basal transcription factors	0.980868	2
				ko03010	Ribosome	1	1	ko00565	Ether lipid metabolism	0.98966	1
								ko04141	Protein processing in endoplasmic reticulum	0.991152	17
								ko03015	mRNA surveillance pathway	0.992387	5
								ko03010	Ribosome	0.994482	14
								ko03013	RNA transport	0.998086	8
								ko04145	Phagosome	0.999774	1
								ko00564	Glycerophospholipid metabolism	0.999911	2
								ko00190	Oxidative phosphorylation	0.999949	4

## Sheet: Table S8
Table S8 Acid phosphatases and phosphate transporters genes identified
01519 (L/N)	08518 (L/N)	01519 L vs 08518 L	Gene ID	Gene name	Description
Acid phosphatase
	1.10815	1.21637	Lj2g3v1252560	PAP1	Purple acid phosphatase 1
	1.25393	-1.6523	Lj0g3v0333259	APS1	Acid phosphatase 1
		-1.02109	Lj0g3v0079909	APS1	Acid phosphatase 1
1.96704			Lj2g3v0636570	PAP17	Ppurple acid phosphatase 17
1.0507	1.96668		Lj0g3v0358329	PAP22	Purple acid phosphatase 22
		3.42626	Lj0g3v0363459	PAP27	Purple acid phosphatase 27
Phosphate transporter
		3.46078	Lj2g3v2172990	PHT1-3	Inorganic phosphate transporter 1-1
		1.20924	Lj6g3v0030000	PHT1-3	Inorganic phosphate transporter 1-3
		1.83181	Lj6g3v0030050	PHT1-4	Phosphate transporter
		1.28615	Lj0g3v0003149	PHT1-4	Inorganic phosphate transporter 1-4
1.07132		1.5031	Lj6g3v0030010	PHT1-7	Phosphate transporter
		-3.61471	Lj2g3v1277540	PHO1-H10	Phosphate transporter PHO1-like 10
		1.14819	Lj4g3v2829980	PHO1-H1	hosphate transporter PHO1 homolog 1
		3.18289	Lj1g3v0948470	PHT1-11	AM-induced phosphate transporter

## Sheet: Table S9
Table S9 DEGs related plant hormone signal transduction
01519 (L/N)	08518 (L/N)	01519 L vs 08518 L	Gene ID	Gene name	Hormone	Description
		1.67587	Lj1g3v2155550	ARF	Auxin	auxin response factor
		1.14608	Lj0g3v0092959	ARF	Auxin
		7.92728	Lj2g3v2028900	GH3	Auxin	auxin responsive GH3 gene family
		11.9967	Lj2g3v2028890	GH3	Auxin
	-1.64976	-2.82273	Lj2g3v2027870	GH3	Auxin
		9.12067	Lj0g3v0328539	GH3	Auxin
		1.33716	Lj1g3v3329710	SAUR	Auxin	SAUR family protein
		1.40821	Lj1g3v4590920	SAUR	Auxin
	-1.18057	-1.17897	Lj0g3v0040089	SAUR	Auxin
		-3.87101	Lj0g3v0040109	SAUR	Auxin
	-1.46238	-2.88845	Lj4g3v2883340	SAUR	Auxin
		-4.39232	MSTRG.18052	SAUR	Auxin
		-1.71207	Lj1g3v3716200	SAUR	Auxin
		1.12192	Lj0g3v0199129	SAUR	Auxin
		1.26968	Lj5g3v0659670	SAUR	Auxin
		-9.22078	Lj0g3v0343299	SAUR	Auxin
		4.2854	MSTRG.23316	AHP	Cytokinine	histidine-containing phosphotransfer peotein
		1.00698	Lj1g3v0841370	ARR-A	Cytokinine	two-component response regulator ARR-A family
		1.66074	Lj1g3v1697870	GID2	gibberellin	F-box protein GID2
	-2.00681	-1.8297	Lj0g3v0084249	PIF4	gibberellin	phytochrome-interacting factor 4
		2.2747	Lj0g3v0276629	PIF3	gibberellin	phytochrome-interacting factor
		1.69448	Lj0g3v0330059	PYL2	Abscisic acid	abscisic acid receptor PYR/PYL family
		-2.01363	Lj0g3v0087179	PP2C	Abscisic acid	protein phosphatase 2C
		-1.59115	Lj4g3v2214930	PP2C	Abscisic acid
		-1.3395	Lj6g3v0521680	SNRK2	Abscisic acid	serine/threonine-protein kinase SRK2
		1.04853	Lj0g3v0334329	SNRK2	Abscisic acid
		1.14012	Lj0g3v0076929	SNRK2	Abscisic acid
		7.29462	Lj2g3v1988910	SNRK2	Abscisic acid
		1.8559	Lj0g3v0302209	ETR	Ethylene	ethylene receptor
		-3.8842	Lj5g3v1998900	EIN3	Ethylene	ethylene-insensitive protein 3
	-1.44649	-1.36027	Lj6g3v0030190	ERF1	Ethylene	ethylene-responsive transcription factor 1
		1.20212	Lj0g3v0332559	ERF1	Ethylene
		2.58848	Lj5g3v1062530	ERF1	Ethylene
		-1.15414	Lj2g3v1803070	BZR1_2	Brassinosteroid	brassinosteroid resistant 1/2
	-1.39954	-3.37003	Lj4g3v2081480	TCH4	Brassinosteroid	xyloglucan:xyloglucosyl transferase TCH4
	-1.53834	-2.39444	Lj0g3v0238029	TCH4	Brassinosteroid
	-1.16599	-2.41555	Lj4g3v2092500	TCH4	Brassinosteroid
		-2.22645	MSTRG.37198	TCH4	Brassinosteroid
	-1.65856	-1.72051	Lj4g3v2140270	TCH4	Brassinosteroid
		1.80154	MSTRG.39097	JAR1_4_6	jasmonic acid	jasmonic acid-amino synthetase
		-5.22995	Lj2g3v3034080	JAZ	jasmonic acid	jasmonate ZIM domain-containing protein
	-1.00494	-1.47858	Lj2g3v1988930	JAZ	jasmonic acid
		1.4446	Lj2g3v1468540	MYC2	jasmonic acid	transcription factor MYC2
		1.0497	Lj0g3v0239719	TGA	Salicylic acid	transcription factor TGA
		5.78364	MSTRG.24364	TGA	Salicylic acid
	1.84135		Lj5g3v1204430	IAA	Auxin	auxin-responsive protein IAA
	2.26501		Lj0g3v0056389	IAA	Auxin
	2.26501		Lj5g3v1015190	IAA	Auxin
	1.18553		Lj0g3v0253409	GH3	Auxin
	1.29942		Lj0g3v0253399	GH3	Auxin
	1.4986		Lj0g3v0160009	SAUR	Auxin
	1.49361		Lj3g3v1476930	SAUR	Auxin
	1.58537		Lj4g3v3015140	SAUR	Auxin
	-1.23995		Lj0g3v0327989	AHK2_3_4	Cytokinine	arabidopsis histidine kinase 2/3/4
	2.10007		Lj5g3v1440060	AHP	Cytokinine
	1.00629		Lj2g3v1468420	PYL	Abscisic acid
-3.35856	8.69116		Lj5g3v1072600	ERF1	Ethylene
2.18442			Lj2g3v1925800	GH3	Auxin
1.10994			Lj6g3v0959470	DELLA	gibberellin	DELLA protein
1.59912			Lj3g3v1170200	ABF	Abscisic acid	ABA responsive element binding factor
-1.10595			Lj4g3v2215580	JAZ	jasmonic acid

## Sheet: Table S10
Table S10 DEGs related the biosynthesis of secondary metabolites
01519 (L/N)	08518 (L/N)	01519 L vs 08518 L	Gene ID	Gene name	Description
Phenylpropanoid biosynthesis
	1.08549	-3.35294	Lj3g3v0602620	PAL	phenylalanine ammonia-lyase
		-1.92888	Lj3g3v0602650	PAL	phenylalanine ammonia-lyase
	1.10866	-1.53903	Lj0g3v0350889	PAL	phenylalanine ammonia-lyase
-1.58206		-1.95703	Lj0g3v0153609	CYP73A	trans-cinnamate 4-monooxygenase
-1.58206		-1.95703	Lj5g3v2216160	CYP73A	trans-cinnamate 4-monooxygenase
		-1.23146	Lj6g3v0351660	CYP73A	trans-cinnamate 4-monooxygenase
	-2.48346	-2.36384	Lj3g3v3639630	4CL	4-coumarate--CoA ligase
	-2.77734	-1.81544	Lj3g3v3639640	4CL	4-coumarate--CoA ligase
		-1.07134	Lj0g3v0165009	4CL	4-coumarate--CoA ligase
	1.43395	-1.05456	Lj0g3v0306889	4CL	4-coumarate--CoA ligase
flavonoid biosynthesis
	-1.0511	-1.48039	Lj1g3v0116650	CHS	chalcone synthase
	-1.73739		Lj1g3v0116620	CHS	chalcone synthase
	-1.35283		Lj1g3v0116610	CHS	chalcone synthase
	1.30409		Lj4g3v2574990	CHS	chalcone synthase
-1.58206		-1.95703	Lj0g3v0153609	CYP73A	trans-cinnamate 4-monooxygenase
-1.58206		-1.95703	Lj5g3v2216160	CYP73A	trans-cinnamate 4-monooxygenase
		-1.23146	Lj6g3v0351660	CYP73A	trans-cinnamate 4-monooxygenase
		1.83033	Lj5g3v2288890	E5.5.1.6	chalcone isomerase
		4.09803	Lj5g3v2288900	E5.5.1.6	chalcone isomerase
		-1.13899	Lj5g3v0108490	DFR	bifunctional dihydroflavonol 4-reductase/flavanone 4-reductase
		-3.26514	Lj0g3v0333909	E2.3.1.133	shikimate O-hydroxycinnamoyltransferase
-2.36134	-1.68228	-3.30518	Lj1g3v3975480	E2.3.1.133	shikimate O-hydroxycinnamoyltransferase
-1.85167		-2.71586	Lj1g3v3975510	E2.3.1.133	shikimate O-hydroxycinnamoyltransferase
		-1.62583	Lj6g3v1008090	E2.3.1.133	shikimate O-hydroxycinnamoyltransferase
		1.01985	Lj0g3v0152749	E2.3.1.133	shikimate O-hydroxycinnamoyltransferase
	1.89539		Lj0g3v0204519	E2.3.1.133	shikimate O-hydroxycinnamoyltransferase
	-1.90847		Lj1g3v3975530	E2.3.1.133	shikimate O-hydroxycinnamoyltransferase
		-1.3423	Lj1g3v4081860	CYP98A	5-O-(4-coumaroyl)-D-quinate 3'-monooxygenase
	1.65396	2.30932	Lj0g3v0201419	E2.1.1.104	caffeoyl-CoA O-methyltransferase
		2.869	Lj0g3v0259989	E2.1.1.104	caffeoyl-CoA O-methyltransferase
		-1.07511	Lj0g3v0063289	E2.1.1.104	caffeoyl-CoA O-methyltransferase
Anthocyanin biosynthesis
	2		Lj4g3v0434280	BZ1	anthocyanidin 3-O-glucosyltransferase

[truncated: 1 more sheets: Table S11]
